# Supplementary material for: Dietary macronutrient content and energy intake in the mouse: hedonic or homeostatic override?
Source: Obesity (Silver Spring). 2025 Jun 4;33(7):1322–33. doi: 10.1002/oby.24312 (PMC12210109; doi:10.1002/oby.24312)
Supplement: Supplementary file 2 — Table S1. Diet compositions showing values reported in Hu et al. [1] and derived values calculated from raw ingredients. [file OBY-33-1322-s001.xlsx]

## Sheet: For paper
Reported diet compositions (Hu et al. 2018)														Derived diet compositions based on raw ingredients
Product Code	D14071601		D14071602		D14071603		D14071604		D14071605		D14071606			Product Code	D14071601		D14071602		D14071603		D14071604		D14071605		D14071606
60% fat	5% Protein		10% Protein		15% Protein		20% Protein		25% Protein		30% Protein			60% fat	5% Protein		10% Protein		15% Protein		20% Protein		25% Protein		30% Protein
	gm%	kcal%	gm%	kcal%	gm%	kcal%	gm%	kcal%	gm%	kcal%	gm%	kcal%			gm%	kcal%	gm%	kcal%	gm%	kcal%	gm%	kcal%	gm%	kcal%	gm%	kcal%
Protein	7	5	13	10	20	15	26	20	33	25	39	30		Protein	6.55886	5.05352	13.1162	10.107	19.6724	15.1606	26.2299	20.2141	32.7874	25.2676	39.3462	30.3211
carbohydrate	46	35	39	30	33	25	26	20	20	15	13	10		carbohydrate	44.7165	34.4536	38.1599	29.4	31.6051	24.3465	25.0412	19.293	18.4772	14.2395	11.9137	9.18596
fat	35	60	35	60	35	60	35	60	35	60	35	60		fat	34.8944	60.4929	34.8905	60.4929	34.8871	60.4929	34.8871	60.4929	34.8871	60.4929	34.8882	60.4929
total		100		100		100		100		100		100		total		100		100		100		100		100		100
kcal/gm	5.2		5.2		5.2		5.2		5.2		5.2			kcal/gm	5.19151		5.19093		5.19043		5.19043		5.19043		5.19059
Ingredient	gm	kcal	gm	kcal	gm	kcal	gm	kcal	gm	kcal	gm	kcal		Ingredient	gm	kcal	gm	kcal	gm	kcal	gm	kcal	gm	kcal	gm	kcal
Casein	50	200	100	400	150	600	200	800	250	1000	300	1200		Casein	50	200	100	400	150	600	200	800	250	1000	300	1200
L-Cystine	0.75	3	1.5	6	2.25	9	3	12	3.75	15	4.5	18		L-Cystine	0.75	3	1.5	6	2.25	9	3	12	3.75	15	4.5	18
Corn Starch	145	580	114.3	457	68.6	274	17.8	71	0	0	0	0		Corn Starch	145	580	114.3	457	68.6	274	17.8	71	0	0	0	0
Maltodextrin 10	150	600	130	520	125	500	125	500	92	368	41.2	165		Maltodextrin 10	150	600	130	520	125	500	125	500	92	368	41.2	165
Sucrose	51	204	51	204	51	204	51	204	51	204	51	204		Sucrose	51	204	51	204	51	204	51	204	51	204	51	204
Cellulose, BW200	50	0	50	0	50	0	50	0	50	0	50	0		Cellulose, BW200	50	0	50	0	50	0	50	0	50	0	50	0
Cocoa Butter	75	675	75	675	75	675	75	675	75	675	75	675		Cocoa Butter	75	675	75	675	75	675	75	675	75	675	75	675
Coconut oil	5	45	5	45	5	45	5	45	5	45	5	45		Coconut oil	5	45	5	45	5	45	5	45	5	45	5	45
Menhaden oil	5	45	5	45	5	45	5	45	5	45	5	45		Menhaden oil	5	45	5	45	5	45	5	45	5	45	5	45
Palm oil	165	1485	165	1485	165	1485	165	1485	165	1485	165	1485		Palm oil	165	1485	165	1485	165	1485	165	1485	165	1485	165	1485
Safflower oil	20	180	20	180	20	180	20	180	20	180	20	180		Safflower oil	20	180	20	180	20	180	20	180	20	180	20	180
Mineral mix, S10026	10	0	10	0	10	0	10	0	10	0	10	0		Mineral mix, S10026	10	0	10	0	10	0	10	0	10	0	10	0
DiCalcium Phosphate	13	0	13	0	13	0	13	0	13	0	13	0		DiCalcium Phosphate	13	0	13	0	13	0	13	0	13	0	13	0
Calcium Carbonate	5.5	0	5.5	0	5.5	0	5.5	0	5.5	0	5.5	0		Calcium Carbonate	5.5	0	5.5	0	5.5	0	5.5	0	5.5	0	5.5	0
Potassium Citrate, 1H20	16.5	0	16.5	0	16.5	0	16.5	0	16.5	0	16.5	0		Potassium Citrate, 1H20	16.5	0	16.5	0	16.5	0	16.5	0	16.5	0	16.5	0
Vitamin Mix, V10001	10	40	10	40	10	40	10	40	10	40	10	40		Vitamin Mix, V10001	10	40	10	40	10	40	10	40	10	40	10	40
Choline Bitartrate	2	0	2	0	2	0	2	0	2	0	2	0		Choline Bitartrate	2	0	2	0	2	0	2	0	2	0	2	0
FD&C Yellow Dye #5	0	0	0	0	0	0	0	0	0	0	0	0		FD&C Yellow Dye #5	0	0	0	0	0	0	0	0	0	0	0	0
FD&C Red Dye #40	0.0125	0	0.05	0	0.075	0	0.125	0	0.175	0	0.2	0		FD&C Red Dye #40	0.0125	0	0.05	0	0.075	0	0.125	0	0.175	0	0.2	0
FD&C Blue Dye #1	0	0	0	0	0	0	0	0	0	0	0	0		FD&C Blue Dye #1	0	0	0	0	0	0	0	0	0	0	0	0
Total	773.763	4057	773.85	4057	773.925	4057	773.925	4057	773.925	4057	773.9	4057		Total	773.763	4057	773.85	4057	773.925	4057	773.925	4057	773.925	4057	773.9	4057
														Macronutrients only		4017		4017		4017		4017		4017		4017
Product Code	D14071607		D14071608		D14071609		D14071610		D14071611		D14071612			Product Code	D14071607		D14071608		D14071609		D14071610		D14071611		D14071612
20% fat	5% Protein		10% Protein		15% Protein		20% Protein		25% Protein		30% Protein			20% fat	5% Protein		10% Protein		15% Protein		20% Protein		25% Protein		30% Protein
	gm%	kcal%	gm%	kcal%	gm%	kcal%	gm%	kcal%	gm%	kcal%	gm%	kcal%			gm%	kcal%	gm%	kcal%	gm%	kcal%	gm%	kcal%	gm%	kcal%	gm%	kcal%
Protein	7	5	13	10	20	15	26	20	33	25	39	30		Protein	5.0813	5.05352	10.1617	10.107	15.2428	15.1606	20.3238	20.2141	25.4022	25.2676	30.4835	30.3211
carbohydrate	76	75	71	70	66	65	61	60	56	55	51	50		carbohydrate	75.1932	74.7822	70.1106	69.7287	65.0261	64.6751	59.9401	59.6216	54.8587	54.5681	49.7748	49.5146
fat	9	20	9	20	9	20	9	20	9	20	9	20		fat	9.01117	20.1394	9.01036	20.1394	9.01054	20.1394	9.01054	20.1394	9.00964	20.1394	9.00991	20.1394
total		100		100		100		100		100		100		total		99.9751		99.9751		99.9751		99.9751		99.9751		99.9751
kcal/gm	4.1		4.1		4.1		4.1		4.1		4.1			kcal/gm	4.02199		4.02162		4.02171		4.02171		4.0213		4.02142
Ingredient	gm	kcal	gm	kcal	gm	kcal	gm	kcal	gm	kcal	gm	kcal		Ingredient	gm	kcal	gm	kcal	gm	kcal	gm	kcal	gm	kcal	gm	kcal
Casein	50	200	100	400	150	600	200	800	250	1000	300	1200		Casein	50	200	100	400	150	600	200	800	250	1000	300	1200
L-Cystine	0.75	3	1.5	6	2.25	9	3	12	3.75	15	4.5	18		L-Cystine	0.75	3	1.5	6	2.25	9	3	12	3.75	15	4.5	18
Corn Starch	600	2400	549.3	2197	498.5	1994	447.7	1791	397	1588	346.2	1385		Corn Starch	600	2400	549.3	2197	498.5	1994	447.7	1791	397	1588	346.2	1385
Maltodextrin 10	100	400	100	400	100	400	100	400	100	400	100	400		Maltodextrin 10	100	400	100	400	100	400	100	400	100	400	100	400
Sucrose	51	204	51	204	51	204	51	204	51	204	51	204		Sucrose	51	204	51	204	51	204	51	204	51	204	51	204
Cellulose, BW200	50	0	50	0	50	0	50	0	50	0	50	0		Cellulose, BW200	50	0	50	0	50	0	50	0	50	0	50	0
Cocoa Butter	25	225	25	225	25	225	25	225	25	225	25	225		Cocoa Butter	25	225	25	225	25	225	25	225	25	225	25	225
Coconut oil	1.7	15	1.7	15	1.7	15	1.7	15	1.7	15	1.7	15		Coconut oil	1.7	15	1.7	15	1.7	15	1.7	15	1.7	15	1.7	15
Menhaden oil	1.7	15	1.7	15	1.7	15	1.7	15	1.7	15	1.7	15		Menhaden oil	1.7	15	1.7	15	1.7	15	1.7	15	1.7	15	1.7	15
Palm oil	55	495	55	495	55	495	55	495	55	495	55	495		Palm oil	55	495	55	495	55	495	55	495	55	495	55	495
Safflower oil	6.6	59	6.6	59	6.6	59	6.6	59	6.6	59	6.6	59		Safflower oil	6.6	59	6.6	59	6.6	59	6.6	59	6.6	59	6.6	59
Mineral mix, S10026	10	0	10	0	10	0	10	0	10	0	10	0		Mineral mix, S10026	10	0	10	0	10	0	10	0	10	0	10	0
DiCalcium Phosphate	13	0	13	0	13	0	13	0	13	0	13	0		DiCalcium Phosphate	13	0	13	0	13	0	13	0	13	0	13	0
Calcium Carbonate	5.5	0	5.5	0	5.5	0	5.5	0	5.5	0	5.5	0		Calcium Carbonate	5.5	0	5.5	0	5.5	0	5.5	0	5.5	0	5.5	0
Potassium Citrate, 1H20	16.5	0	16.5	0	16.5	0	16.5	0	16.5	0	16.5	0		Potassium Citrate, 1H20	16.5	0	16.5	0	16.5	0	16.5	0	16.5	0	16.5	0
Vitamin Mix, V10001	10	40	10	40	10	40	10	40	10	40	10	40		Vitamin Mix, V10001	10	40	10	40	10	40	10	40	10	40	10	40
Choline Bitartrate	2	0	2	0	2	0	2	0	2	0	2	0		Choline Bitartrate	2	0	2	0	2	0	2	0	2	0	2	0
FD&C Yellow Dye #5	0.0063	0	0.025	0	0.0375	0	0.0625	0	0.0875	0	0.1	0		FD&C Yellow Dye #5	0.0063	0	0.025	0	0.0375	0	0.0625	0	0.0875	0	0.1	0
FD&C Red Dye #40	0.0063	0	0.025	0	0.0375	0	0.0625	0	0.0875	0	0.1	0		FD&C Red Dye #40	0.0063	0	0.025	0	0.0375	0	0.0625	0	0.0875	0	0.1	0
FD&C Blue Dye #1	0	0	0	0	0	0	0	0	0	0	0	0		FD&C Blue Dye #1	0	0	0	0	0	0	0	0	0	0	0	0
Total	998.76	4057	998.85	4057	998.83	4057	998.83	4057	998.93	4057	998.9	4057		Total	998.76	4057	998.85	4057	998.83	4057	998.83	4057	998.93	4057	998.9	4057
														Macronutrients only		4017		4017		4017		4017		4017		4017
Product Code	D14071613		D14071614		D14071615		D14071616		D14071617		D14071618			Product Code	D14071613		D14071614		D14071615		D14071616		D14071617		D14071618
10% Protein	10% fat		30% fat		40% fat		50% fat		70% fat		80% fat			10% Protein	10% fat		30% fat		40% fat		50% fat		70% fat		80% fat
	gm%	kcal%	gm%	kcal%	gm%	kcal%	gm%	kcal%	gm%	kcal%	gm%	kcal%			gm%	kcal%	gm%	kcal%	gm%	kcal%	gm%	kcal%	gm%	kcal%	gm%	kcal%
Protein	10	10	11	10	11	10	12	10	14	10	15	30		Protein	9.62085	10.107	10.7687	10.107	11.4498	10.107	12.227	10.107	14.1408	10.107	15.3497	9.55294
carbohydrate	77	80	65	60	57	50	49	40	28	20	15	10		carbohydrate	75.9431	79.8108	63.551	59.6465	56.1772	49.5892	47.7636	39.4822	27.0556	19.3428	22.8355	14.2118
fat	4	10	14	30	20	40	27	50	44	70	54	80		fat	4.2654	10.1319	14.3228	30.2962	20.2937	40.3286	27.1042	50.4356	43.8714	70.5751	54.4575	76.2353
total		100		100		100		100		100		100		total		100.05		100.05		100.025		100.025		100.025		100
kcal/gm	3.8		4.3		4.6		4.9		5.7		6.1			kcal/gm	3.80758		4.26184		4.53141		4.839		5.59642		5.9
Ingredient	gm	kcal	gm	kcal	gm	kcal	gm	kcal	gm	kcal	gm	kcal		Ingredient	gm	kcal	gm	kcal	gm	kcal	gm	kcal	gm	kcal	gm	kcal
Casein	100	400	100	400	100	400	100	400	100	400	100	400		Casein	100	400	100	400	100	400	100	400	100	400	100	400
L-Cystine	1.5	6	1.5	6	1.5	6	1.5	6	1.5	6	1.5	6		L-Cystine	1.5	6	1.5	6	1.5	6	1.5	6	1.5	6	1.5	6
Corn Starch	650.2	2602	448	1792	347	1388	245.5	982	43.2	173	0	0		Corn Starch	650.2	2602	448	1792	347	1388	245.5	982	43.2	173	0	0
Maltodextrin 10	100	400	100	400	100	400	100	400	100	400	100	400		Maltodextrin 10	100	400	100	400	100	400	100	400	100	400	100	400
Sucrose	51	204	51	204	51	204	51	204	51	204	51	204		Sucrose	51	204	51	204	51	204	51	204	51	204	51	204
Cellulose, BW200	50	0	50	0	50	0	50	0	50	0	50	0		Cellulose, BW200	50	0	50	0	50	0	50	0	50	0	50	0
Cocoa Butter	12.5	113	37.5	338	50	450	62.5	563	87.5	788	100	900		Cocoa Butter	12.5	113	37.5	338	50	450	62.5	563	87.5	788	100	900
Coconut oil	0.85	8	2.5	23	3.3	30	4.2	38	5.8	52	6.7	60		Coconut oil	0.85	8	2.5	23	3.3	30	4.2	38	5.8	52	6.7	60
Menhaden oil	0.85	8	2.5	23	3.3	30	4.2	38	5.8	52	6.7	60		Menhaden oil	0.85	8	2.5	23	3.3	30	4.2	38	5.8	52	6.7	60
Palm oil	27.5	248	82.5	743	110	990	137.5	1238	192.5	1733	220	1980		Palm oil	27.5	248	82.5	743	110	990	137.5	1238	192.5	1733	220	1980
Safflower oil	3.3	30	10	90	13.3	120	16.6	149	23.3	210	26.7	240		Safflower oil	3.3	30	10	90	13.3	120	16.6	149	23.3	210	26.7	240
Mineral mix, S10026	10	0	10	0	10	0	10	0	10	0	10	0		Mineral mix, S10026	10	0	10	0	10	0	10	0	10	0	10	0
DiCalcium Phosphate	13	0	13	0	13	0	13	0	13	0	13	0		DiCalcium Phosphate	13	0	13	0	13	0	13	0	13	0	13	0
Calcium Carbonate	5.5	0	5.5	0	5.5	0	5.5	0	5.5	0	5.5	0		Calcium Carbonate	5.5	0	5.5	0	5.5	0	5.5	0	5.5	0	5.5	0
Potassium Citrate, 1H20	16.5	0	16.5	0	16.5	0	16.5	0	16.5	0	16.5	0		Potassium Citrate, 1H20	16.5	0	16.5	0	16.5	0	16.5	0	16.5	0	16.5	0
Vitamin Mix, V10001	10	40	10	40	10	40	10	40	10	40	10	40		Vitamin Mix, V10001	10	40	10	40	10	40	10	40	10	40	10	40
Choline Bitartrate	2	0	2	0	2	0	2	0	2	0	2	0		Choline Bitartrate	2	0	2	0	2	0	2	0	2	0	2	0
FD&C Yellow Dye #5	0.0063	0	0.025	0	0.0375	0	0.0625	0	0.0875	0	0.125	0		FD&C Yellow Dye #5	0.0063	0	0.025	0	0.0375	0	0.0625	0	0.0875	0	0.125	0
FD&C Red Dye #40	0	0		0		0		0		0		0		FD&C Red Dye #40	0	0		0		0		0		0		0
FD&C Blue Dye #1	0.0063	0	0.025	0	0.0375	0	0.0625	0	0.0875	0	0.125	0		FD&C Blue Dye #1	0.0063	0	0.025	0	0.0375	0	0.0625	0	0.0875	0	0.125	0
Total	1055	4057	942.55	4057	886.48	4057	830.13	4057	717.78	4057	661.25	4057		Total	1055	4057	942.55	4057	886.48	4057	830.13	4057	717.78	4057	719.85	4290
														Macronutrients only		4017		4017		4017		4017		4017		4017
Product Code	D14071619		D14071620		D14071621		D14071622		D14071623		D14071624			Product Code	D14071619		D14071620		D14071621		D14071622		D14071623		D14071624
25% protein	8.3% fat		25% fat		33.3% fat		41.7% fat		58.3% fat		66.6% fat			25% protein	8.3% fat		25% fat		33.3% fat		41.7% fat		58.3% fat		66.6% fat
	gm%	kcal%	gm%	kcal%	gm%	kcal%	gm%	kcal%	gm%	kcal%	gm%	kcal%			gm%	kcal%	gm%	kcal%	gm%	kcal%	gm%	kcal%	gm%	kcal%	gm%	kcal%
Protein	24	25	26	25	27	25	29	25	32	25	34	25		Protein	23.8352	25.2676	26.1385	25.2676	27.4672	25.2676	28.9547	25.2676	32.4144	25.2676	34.4685	25.2676
carbohydrate	64	67	52	50	46	42	39	33	22	17	12	8		carbohydrate	62.6057	66.3679	51.2469	49.5395	44.7052	41.1252	37.3701	32.6114	20.3109	15.8327	10.1877	7.46826
fat	4	8.3	12	25	16	33.3	21	41.7	34	58.3	41	66.6		fat	3.50554	8.33956	11.5875	25.2178	16.2368	33.6072	21.451	42.0961	33.5833	58.8997	40.7781	67.2641
total		100		100		100		100		100		100		total		99.9751		100.025		100		99.9751		100		100
kcal/gm	3.8		4.4		4.4		4.6		5.2		5.5			kcal/gm	3.77325		4.13787		4.3482		4.58368		5.13138		5.45655
Ingredient	gm	kcal	gm	kcal	gm	kcal	gm	kcal	gm	kcal	gm	kcal		Ingredient	gm	kcal	gm	kcal	gm	kcal	gm	kcal	gm	kcal	gm	kcal
Casein	250	1000	250	1000	250	1000	250	1000	250	1000	250	1000		Casein	250	1000	250	1000	250	1000	250	1000	250	1000	250	1000
L-Cystine	3.75	15	3.75	15	3.75	15	3.75	15	3.75	15	3.75	15		L-Cystine	3.75	15	3.75	15	3.75	15	3.75	15	3.75	15	3.75	15
Corn Starch	515.5	2062	346.5	1386	262	1048	176.5	706	8	32	0	0		Corn Starch	515.5	2062	346.5	1386	262	1048	176.5	706	8	32	0	0
Maltodextrin 10	100	400	100	400	100	400	100	400	100	400	24	96		Maltodextrin 10	100	400	100	400	100	400	100	400	100	400	24	96
Sucrose	51	204	51	204	51	204	51	204	51	204	51	204		Sucrose	51	204	51	204	51	204	51	204	51	204	51	204
Cellulose, BW200	50	0	50	0	50	0	50	0	50	0	50	0		Cellulose, BW200	50	0	50	0	50	0	50	0	50	0	50	0
Cocoa Butter	10.37	93	31.25	281	41.67	375	52.22	470	73.03	657	83.39	751		Cocoa Butter	10.37	93	31.25	281	41.67	375	52.22	470	73.03	657	83.39	751
Coconut oil	0.69	6	2.08	19	2.78	25	3.48	31	4.87	44	5.56	50		Coconut oil	0.69	6	2.08	19	2.78	25	3.48	31	4.87	44	5.56	50
Menhaden oil	0.69	6	2.08	19	2.78	25	3.48	31	4.87	44	5.56	50		Menhaden oil	0.69	6	2.08	19	2.78	25	3.48	31	4.87	44	5.56	50
Palm oil	22.8	205	68.75	619	91.67	825	114.89	1034	160.66	1446	183.45	1651		Palm oil	22.8	205	68.75	619	91.67	825	114.89	1034	160.66	1446	183.45	1651
Safflower oil	2.77	25	8.33	75	11.1	100	13.92	125	19.47	175	22.24	200		Safflower oil	2.77	25	8.33	75	11.1	100	13.92	125	19.47	175	22.24	200
Mineral mix, S10026	10	0	10	0	10	0	10	0	10	0	10	0		Mineral mix, S10026	10	0	10	0	10	0	10	0	10	0	10	0
DiCalcium Phosphate	13	0	13	0	13	0	13	0	13	0	13	0		DiCalcium Phosphate	13	0	13	0	13	0	13	0	13	0	13	0
Calcium Carbonate	5.5	0	5.5	0	5.5	0	5.5	0	5.5	0	5.5	0		Calcium Carbonate	5.5	0	5.5	0	5.5	0	5.5	0	5.5	0	5.5	0
Potassium Citrate, 1H20	16.5	0	16.5	0	16.5	0	16.5	0	16.5	0	16.5	0		Potassium Citrate, 1H20	16.5	0	16.5	0	16.5	0	16.5	0	16.5	0	16.5	0
Vitamin Mix, V10001	10	40	10	40	10	40	10	40	10	40	10	40		Vitamin Mix, V10001	10	40	10	40	10	40	10	40	10	40	10	40
Choline Bitartrate	2	0	2	0	2	0	2	0	2	0	2	0		Choline Bitartrate	2	0	2	0	2	0	2	0	2	0	2	0
FD&C Yellow Dye #5	0	0	0	0	0	0	0	0	0	0	0	0		FD&C Yellow Dye #5	0	0	0	0	0	0	0	0	0	0	0	0
FD&C Red Dye #40	0	0	0	0	0	0	0	0	0	0	0	0		FD&C Red Dye #40	0	0	0	0	0	0	0	0	0	0	0	0
FD&C Blue Dye #1	0.0125	0	0.05	0	0.075	0	0.125	0	0.175	0	0.225	0		FD&C Blue Dye #1	0.0125	0	0.05	0	0.075	0	0.125	0	0.175	0	0.225	0
Total	1064.6	4057	970.79	4057	923.83	4057	876.37	4057	782.83	4057	736.18	4057		Total	1064.6	4057	970.79	4057	923.83	4057	876.37	4057	782.83	4057	736.18	4057
														Macronutrients only		4017		4017		4017		4017		4017		4017
